# Supplementary material for: Sex-specific genetic association between psychiatric disorders and cognition, behavior and brain imaging in children and adults
Source: Transl Psychiatry. 2022 Aug 26;12:347. doi: 10.1038/s41398-022-02041-6 (PMC9418275; doi:10.1038/s41398-022-02041-6)
Supplement: Supplementary file 2 — TableS1-7 [file 41398_2022_2041_MOESM2_ESM.xlsx]

## Sheet: Table S1
Table S1. Measures for this study.
	Filed ID	Dataset
Cognitive function
Picture vocabulary	abcd_tbss01	Adolescent Brain Cognitive Development
Flanker test
List sorting
Card sorting
Pattern comparison
Picture sequence
Reading
Fluid composite
Crystallized composite
Cognition total
Fluid intelligence	20016;20191	UK Biobank
Psychiatric behavior	abcd_cbcls01	Adolescent Brain Cognitive Development
Anxious/depressed
Withdrawn
Somatic symptoms
Social problems
Thought problems
Attention problems
Rule breaking
Aggressive behavior
Internalizing
Externalizing
Total problems
Dsm5_depress
Dsm5_anxdisord
Dsm5_somaticpr
Dsm5_adhd
Dsm5_opppsit
Dsm5_conduct
Sluggish cognitive tempo (SCT)
Obsessive compulsive disorder (OCD)
Stress
Neuroimaging
Cortical thickness	abcd_smrip101	Adolescent Brain Cognitive Development
Sulcal depth	abcd_smrip101
Cortical area	abcd_smrip101
Cortical volume	abcd_smrip101
Subcortical regional volume	abcd_smrip201
Fractional anisotropy (FA)	abcd_dti_p101
Mean diffusivity (MD)	abcd_dti_p101
Fractional anisotropy (FA)	abcd_dti_p201
Mean diffusivity (MD)	abcd_dti_p201
Resting-state fMRI (rsfMRI)	abcd_betnet02
Resting-state fMRI (rsfMRI)	mrirscor02
Cortical Volumes	25782:25920	UK Biobank
Subcortical Volumes	25002:25025
Weighted mean tract FA	25488:25514
Weighted mean tract MD	25515:25541
Skeleton FA	25056:25103
Skeleton MD	25104:25151
Resting-state fMRI (rsfMRI)	25752

## Sheet: Table S2
Table S2. The effects of PRSs for six psychiatric disorders on cognitive functions and psychiatric behaviors in ABCD dataset.
SCZ									BD								BD1								BD2								MDD								ASD
	Sex-combined_R^2	Sex-combined_zscore	Sex-combined_FDR	Male_R^2	Male_FDR	Female_R^2	Female_FDR		Sex-combined_R^2	Sex-combined_zscore	Sex-combined_FDR	Male_R^2	Male_FDR	Female_R^2	Female_FDR		Sex-combined_R^2	Sex-combined_zscore	Sex-combined_FDR	Male_R^2	Male_FDR	Female_R^2	Female_FDR		Sex-combined_R^2	Sex-combined_zscore	Sex-combined_FDR	Male_R^2	Male_FDR	Female_R^2	Female_FDR		Sex-combined_R^2	Sex-combined_zscore	Sex-combined_FDR	Male_R^2	Male_FDR	Female_R^2	Female_FDR		Sex-combined_R^2	Sex-combined_zscore	Sex-combined_FDR	Male_R^2	Male_FDR	Female_R^2	Female_FDR
cbcl_scr_syn_anxdep_r	7.92207e-06	-0.528225	0.74671	0.00015494	0.597889	7.97545e-05	0.8715		0.000338653	-0.97653	0.970601	1.09029e-05	0.914172	0.00119386	0.573		0.000128698	-0.873573	0.97998	3.60081e-06	0.992276	0.000681982	0.73485		0.000972748	-0.449041	0.858541	0.000516176	0.466125	0.0016309	0.491		0.0034958	0.71346	0.936488	0.00485839	0.0021	0.00212638	0.0406		0.00064374	-1.88491	0.803766	4.68628e-07	0.974	0.00313148	0.0386667
cbcl_scr_syn_withdep_r	0.000306556	-0.758558	0.736277	0.000853488	0.327	4.05971e-06	0.952966		3.35716e-05	-0.791631	0.970601	4.761e-05	0.899667	0.000509759	0.644571		3.37644e-05	-0.169202	0.97998	8.65955e-05	0.992276	7.61011e-07	0.9689		0.00038609	-0.940156	0.858541	2.91094e-05	0.835714	0.00156371	0.491		0.00366452	0.978846	0.936488	0.00532556	0.0012	0.00200819	0.0459375		0.00263853	-0.981027	0.890809	0.00125433	0.338143	0.00546478	0.012
cbcl_scr_syn_somatic_r	0.000218525	-0.954598	0.67966	4.36048e-07	0.9721	0.000870482	0.8355		0.000323324	0.0404936	0.970601	0.00036635	0.899667	0.000271511	0.708947		0.000267466	-0.558136	0.97998	8.35556e-05	0.992276	0.000593798	0.73485		0.000765739	-0.104909	0.986954	0.000648811	0.466125	0.000854413	0.702273		0.005566	0.158643	0.936488	0.00625838	0.00128571	0.00468936	0.003		0.000473003	0.236751	0.995498	0.000606297	0.415833	0.000324863	0.542727
cbcl_scr_syn_social_r	0.000184635	-0.267098	0.845791	0.000316147	0.505636	6.83859e-05	0.8715		0.000588689	-0.104182	0.970601	0.000452273	0.899667	0.000787135	0.573		0.000192717	0.231419	0.97998	0.000250141	0.992276	0.000134415	0.78887		0.000707591	-0.3479	0.909913	0.000388401	0.525333	0.00123143	0.491		0.0038042	0.258476	0.936488	0.00358271	0.00790909	0.00414009	0.004125		0.000839869	-1.31268	0.803766	0.000114632	0.654444	0.00286728	0.0386667
cbcl_scr_syn_thought_r	6.7827e-05	-1.48828	0.586051	0.000934715	0.327	0.000527088	0.8715		0.000100036	-0.407524	0.970601	1.31237e-06	0.9549	0.000497693	0.644571		2.42297e-05	-0.763389	0.97998	5.41661e-05	0.992276	0.000509937	0.73485		0.000144797	0.449457	0.858541	0.000239877	0.574304	8.00471e-05	0.9495		0.00287922	0.157515	0.936488	0.00276121	0.0162	0.00322076	0.0106364		0.00112867	-0.405839	0.995498	0.000633414	0.415833	0.00220801	0.066
cbcl_scr_syn_attention_r	9.24953e-06	-1.09945	0.652935	0.00041334	0.473286	0.000430399	0.8715		6.60636e-08	-0.341304	0.970601	4.43726e-05	0.899667	7.02246e-05	0.85824		3.08557e-06	-0.177007	0.97998	3.15721e-05	0.992276	1.58782e-05	0.946333		0.000206664	1.40936	0.858541	0.000921899	0.4224	3.32201e-05	0.9495		0.00205831	0.264159	0.936488	0.00210632	0.0348947	0.00218323	0.0406		0.00286295	-0.0030678	0.997552	0.00249567	0.201	0.00376921	0.0276
cbcl_scr_syn_rulebreak_r	2.76528e-05	-0.606791	0.741844	0.000275975	0.526125	7.90896e-05	0.8715		0.000440979	0.0368566	0.970601	0.000292375	0.899667	0.000772456	0.573		0.000257183	-0.0630427	0.986804	0.000145162	0.992276	0.000528882	0.73485		0.000662152	0.510165	0.858541	0.000839793	0.4224	0.000571428	0.702273		0.00221403	0.926922	0.936488	0.00267823	0.0162	0.00165136	0.0705882		0.000555582	-0.415158	0.995498	0.000204986	0.601375	0.00135253	0.141833
cbcl_scr_syn_aggressive_r	0.00011557	-0.691201	0.736277	0.000476242	0.473286	1.50959e-05	0.949		0.000128072	0.115612	0.970601	8.95423e-05	0.899667	0.000174852	0.734045		8.20335e-05	-0.220618	0.97998	1.42655e-05	0.992276	0.000259224	0.73485		0.000859986	1.6794	0.858541	0.00217334	0.19575	5.34804e-05	0.9495		0.00310225	-0.245882	0.936488	0.00203088	0.0363	0.00498173	0.00225		0.000968349	-0.032712	0.997552	0.000712093	0.415833	0.00137754	0.141833
cbcl_scr_syn_internal_r	2.63436e-06	-0.861624	0.72926	0.000259736	0.526125	0.000227692	0.8715		0.000345884	-0.782007	0.970601	3.98722e-05	0.899667	0.0010141	0.573		0.000111016	-0.748285	0.97998	7.64227e-07	0.992276	0.000549363	0.73485		0.00111845	-0.572784	0.858541	0.000554717	0.466125	0.00196658	0.491		0.00608746	0.756122	0.936488	0.00814916	0.00075	0.00397488	0.00666667		0.00139804	-1.29265	0.803766	0.000367018	0.473143	0.00343867	0.0285
cbcl_scr_syn_external_r	9.41488e-05	-0.706263	0.736277	0.000458674	0.473286	3.20343e-05	0.913154		0.000222815	0.0984467	0.970601	0.000151551	0.899667	0.000342779	0.668833		0.00013717	-0.18564	0.97998	4.23799e-05	0.992276	0.000371054	0.73485		0.00089634	1.4223	0.858541	0.00191511	0.19575	0.000164371	0.9495		0.00317063	0.0969985	0.936488	0.00245598	0.0238235	0.00438775	0.003		0.000938263	-0.151146	0.995498	0.000593201	0.415833	0.00155971	0.1278
cbcl_scr_syn_totprob_r	6.11712e-05	-0.960851	0.67966	0.000560988	0.445875	0.000157371	0.8715		0.00027799	-0.557556	0.970601	3.82204e-05	0.899667	0.000917039	0.573		0.000119069	-0.663484	0.97998	1.5743e-09	0.999	0.000660608	0.73485		0.000894578	0.557256	0.858541	0.00113758	0.4224	0.000683751	0.702273		0.00540084	0.256097	0.936488	0.00528447	0.00128571	0.00565937	0.002		0.00175202	-0.86152	0.972489	0.000753543	0.415833	0.00382348	0.024
cbcl_scr_dsm5_depress_r	5.48216e-06	-1.90872	0.338154	0.000894774	0.327	0.00116457	0.81975		0.00016446	-1.59236	0.970601	0.000118846	0.899667	0.00195941	0.446		0.000211177	-1.99197	0.790264	0.000187427	0.992276	0.00275397	0.36		0.000118669	-0.621487	0.858541	2.60476e-06	0.9318	0.000600564	0.702273		0.00634319	0.641009	0.936488	0.00751507	0.00075	0.00514975	0.0024		0.00155775	-1.25515	0.803766	0.000430081	0.43965	0.00428746	0.023
cbcl_scr_dsm5_anxdisord_r	8.28438e-06	-0.541386	0.74671	5.97554e-05	0.717931	0.000238391	0.8715		0.000564954	-1.27782	0.970601	2.21976e-05	0.899667	0.0019782	0.446		0.000153064	-0.951128	0.97998	3.51589e-06	0.992276	0.000812875	0.73485		0.000870048	-0.442408	0.858541	0.000448922	0.492882	0.00145401	0.491		0.00497327	0.584112	0.936488	0.00656593	0.00075	0.00335117	0.0093		0.000506151	-1.54179	0.803766	1.73781e-06	0.974	0.00226593	0.06175
cbcl_scr_dsm5_somaticpr_r	0.000244675	-0.0368874	0.970576	0.000208449	0.536538	0.000247545	0.8715		8.79747e-05	0.53698	0.970601	0.000284608	0.899667	1.7576e-06	0.9647		0.000128647	0.0165409	0.986804	0.000137845	0.992276	0.00012155	0.78887		0.000706856	0.0163529	0.986954	0.000711948	0.466125	0.000708684	0.702273		0.00393577	0.386299	0.936488	0.00516466	0.001875	0.002662	0.0223846		0.0005014	0.421339	0.995498	0.000751725	0.415833	0.000253146	0.56952
cbcl_scr_dsm5_adhd_r	0.000144303	-1.10063	0.652935	0.000811044	0.327	0.000106273	0.8715		9.27198e-06	-0.138289	0.970601	3.94636e-05	0.899667	7.78342e-07	0.9647		1.48126e-06	0.148465	0.97998	2.44026e-06	0.992276	1.13405e-06	0.9689		0.000128943	1.18269	0.858541	0.000595418	0.466125	3.12186e-05	0.9495		0.00109636	-0.122083	0.936488	0.000875608	0.16375	0.00154058	0.07485		0.00206605	-0.123798	0.995498	0.00166691	0.29175	0.00295951	0.0386667
cbcl_scr_dsm5_opposit_r	1.10728e-05	-0.68901	0.736277	0.000211581	0.536538	0.000121914	0.8715		0.000116668	-0.0946963	0.970601	5.10395e-05	0.899667	0.000215479	0.7272		4.84207e-05	-0.538471	0.97998	2.94309e-06	0.992276	0.000318572	0.73485		0.000722365	1.5932	0.858541	0.00195148	0.19575	2.68613e-05	0.9495		0.00338739	-1.06181	0.936488	0.00172037	0.0495	0.00641855	0.002		0.0011859	-0.398336	0.995498	0.000680594	0.415833	0.00204988	0.0762857
cbcl_scr_dsm5_conduct_r	9.70951e-05	-0.646357	0.740114	0.000385353	0.473286	6.77366e-06	0.952966		0.000109278	-0.125804	0.970601	3.80426e-05	0.899667	0.000322533	0.668833		2.25517e-05	-0.405578	0.97998	3.41115e-06	0.992276	0.000242686	0.73485		0.000376549	1.03849	0.858541	0.000877471	0.4224	4.24534e-05	0.9495		0.00182176	0.763182	0.936488	0.00204669	0.0348947	0.00155006	0.07485		0.000768796	-0.0889427	0.995498	0.000489068	0.425053	0.00132532	0.141833
cbcl_scr_07_sct_r	0.000889178	-0.320218	0.832019	0.00038052	0.473286	0.00190349	0.606		0.00049808	0.15822	0.970601	0.000373707	0.899667	0.000666831	0.622636		9.05648e-05	-0.053233	0.986804	2.9028e-05	0.992276	0.000223642	0.73485		0.00119377	1.88182	0.858541	0.00307366	0.15	0.000103397	0.9495		0.00463478	1.13969	0.936488	0.00669843	0.00075	0.00254321	0.0223846		0.00364687	0.10976	0.995498	0.00329531	0.114	0.00422252	0.023
cbcl_scr_07_ocd_r	3.1873e-05	-0.0468163	0.970576	7.70587e-05	0.713893	1.45788e-06	0.9563		0.00052942	0.0886645	0.970601	0.000497344	0.899667	0.000504221	0.644571		0.000207611	0.355636	0.97998	0.000309704	0.992276	9.75721e-05	0.809		0.00112934	0.0942135	0.986954	0.0009695	0.4224	0.0012541	0.491		0.00164101	0.878243	0.936488	0.00296672	0.0135	0.000488196	0.312692		0.000870117	-1.17232	0.803766	0.000167269	0.61344	0.00257689	0.0492
cbcl_scr_07_stress_r	6.37949e-05	-1.36518	0.592941	0.000875571	0.327	0.000375711	0.8715		0.00030997	-0.679853	0.970601	2.65238e-05	0.899667	0.0010132	0.573		7.25257e-05	-0.777651	0.97998	1.76825e-05	0.992276	0.000571089	0.73485		0.000747216	1.01515	0.858541	0.00138127	0.3588	0.00024509	0.9495		0.00503098	-0.142174	0.936488	0.00464431	0.002	0.00549514	0.002		0.00117102	-0.685525	0.995498	0.000519918	0.415833	0.00239168	0.0575455
nihtbx_picvocab_uncorrected	0.00248312	-2.24999	0.214463	0.00681504	0.002	0.000239627	0.8715		0.00066284	-0.953479	0.970601	0.000135088	0.899667	0.00186119	0.446		9.99715e-05	-1.07033	0.97998	2.63935e-05	0.992276	0.000787872	0.73485		0.000371826	0.109434	0.986954	0.000492411	0.466125	0.000347176	0.9135		0.00106581	0.711341	0.936488	0.000767904	0.17448	0.00142922	0.07485		0.000407827	1.64883	0.803766	0.0016804	0.29175	1.28835e-05	0.900931
nihtbx_flanker_uncorrected	0.000836829	-1.07387	0.652935	0.00179143	0.112667	0.000171711	0.8715		2.34562e-05	-0.286649	0.970601	7.16822e-05	0.899667	8.61188e-07	0.9647		2.41334e-06	-0.848944	0.97998	9.21818e-05	0.992276	0.000208532	0.73485		8.19438e-05	0.516517	0.858541	0.000239594	0.574304	1.90549e-06	0.9495		0.000110271	0.10269	0.936488	6.78528e-05	0.6756	0.000190989	0.537222		0.000292807	-0.0947352	0.995498	0.000236648	0.597955	0.000351397	0.528571
nihtbx_list_uncorrected	0.00334991	0.343655	0.832019	0.00287018	0.028125	0.00411279	0.084		0.000247448	-0.655377	0.970601	0.000609893	0.899667	2.01099e-05	0.928111		0.000349914	-0.214172	0.97998	0.000463665	0.992276	0.000218008	0.73485		7.93892e-05	0.717236	0.858541	0.00036106	0.540947	3.46782e-06	0.9495		0.000907603	-0.132925	0.936488	0.00112189	0.118174	0.000676237	0.235875		0.000966857	-0.226385	0.995498	0.00119491	0.338143	0.000748069	0.3021
nihtbx_cardsort_uncorrected	0.00179655	-1.75695	0.394959	0.00389712	0.006	0.000334829	0.8715		0.000196912	-0.362665	0.970601	0.000372477	0.899667	5.52211e-05	0.85824		0.000132413	-1.12035	0.97998	0.000670121	0.992276	4.03143e-05	0.879923		2.01276e-05	0.573188	0.858541	0.000140976	0.68975	8.67038e-06	0.9495		0.000294473	-0.433486	0.936488	0.000642234	0.210577	6.28485e-05	0.701483		0.000329499	0.653082	0.995498	0.000555176	0.415833	8.1337e-05	0.738778
nihtbx_pattern_uncorrected	0.00125286	-1.34751	0.592941	0.0027877	0.028125	0.000192512	0.8715		0.000582798	-1.91824	0.970601	0.0025111	0.354	3.45846e-05	0.887538		0.000253997	-1.83011	0.790264	0.00163815	0.69	0.000163406	0.766286		6.8406e-06	0.461707	0.858541	6.46394e-05	0.753111	9.90828e-06	0.9495		6.91653e-06	1.02062	0.936488	0.000115316	0.600517	5.36622e-05	0.7032		3.99895e-05	0.390812	0.995498	0.000123394	0.651346	2.82437e-07	0.9822
nihtbx_picture_uncorrected	0.000387848	-0.376523	0.832019	0.000621845	0.4104	0.00023723	0.8715		0.000293014	0.218528	0.970601	0.000225303	0.899667	0.000370194	0.668833		0.000227933	-0.421716	0.97998	0.000445747	0.992276	6.54252e-05	0.83424		7.28948e-07	0.670317	0.858541	0.000105878	0.72972	7.27799e-05	0.9495		0.000435144	0.19966	0.936488	0.000447205	0.306857	0.00047611	0.312692		0.000813973	0.394916	0.995498	0.0006332	0.415833	0.001208	0.159158
nihtbx_reading_uncorrected	0.000558649	-2.1897	0.214463	0.00270302	0.028125	0.000102924	0.8715		1.70021e-05	-0.718174	0.970601	3.52926e-05	0.899667	0.000319475	0.668833		2.9752e-05	-0.738229	0.97998	2.16167e-05	0.992276	0.000358085	0.73485		5.22001e-05	0.157716	0.986954	1.16813e-05	0.895345	0.000102255	0.9495		0.00124868	-1.42717	0.936488	0.002814	0.0145385	0.000142113	0.582321		4.7896e-05	1.19947	0.803766	0.000499991	0.415833	0.000128771	0.663923
nihtbx_fluidcomp_uncorrected	0.00308179	-1.25823	0.625111	0.00501596	0.00225	0.00145953	0.625		0.000651975	-1.10409	0.970601	0.00163336	0.5235	5.99548e-05	0.85824		0.000402949	-1.44535	0.97998	0.00151288	0.69	5.3133e-06	0.9689		3.9019e-05	0.870925	0.858541	0.00030314	0.5505	3.12805e-05	0.9495		0.000537168	0.444276	0.936488	0.000472872	0.280111	0.000673538	0.224348		8.79463e-05	0.347974	0.995498	4.03925e-05	0.797036	0.000213276	0.56952
nihtbx_cryst_uncorrected	0.002126	-2.64605	0.214463	0.00661	0.0015	4.18127e-05	0.90492		0.000309636	-1.01514	0.970601	7.85048e-06	0.914172	0.00134597	0.573		6.29335e-05	-1.08758	0.97998	5.00826e-05	0.992276	0.000718772	0.73485		4.85538e-05	-0.0342648	0.986954	6.37729e-05	0.753111	6.86663e-05	0.9495		0.00157543	-0.421303	0.936488	0.00222417	0.0238235	0.000881872	0.1605		0.000257036	1.62733	0.803766	0.00130407	0.338143	5.84359e-05	0.7575
nihtbx_totalcomp_uncorrected	0.00374519	-2.28423	0.214463	0.00806226	0.0015	0.000815798	0.8355		0.000112956	-1.38724	0.970601	0.00086576	0.899667	0.000158575	0.734045		0.000122727	-1.75675	0.790264	0.00114862	0.714	0.000274173	0.73485		4.77682e-05	0.668577	0.858541	0.000258772	0.561571	3.2673e-06	0.9495		0.00131331	0.0796896	0.936488	0.0015484	0.0478571	0.0010642	0.111429		9.35098e-07	1.06881	0.855639	0.000168087	0.601375	0.000211396	0.56952
Highlighting represents the observed R^2 were higher than random R^2s, different color represents different measures. Sex-combined_FDR the significance of sex_PRS interaction after FDR correction in a linear regression of combined sexes group. Male_FDR, Female_FDR the significance of the observed R^2 after FDR correction for males and females respectively (using permutation test).

## Sheet: Table S3
Table S3. The effects of PRSs for six psychiatric disorders on fluid intelligence in UK Biobank dataset.
Fluid intelligence of UKBB
	Sex-combined_R^2	Sex-combined_zscore	Sex-combined_pvalue	Male_R^2	Male_pvalue	Female_R^2	Female_pvalue
SCZ	0.00397385	0.64319	0.520102	0.00397969	0.0001	0.00398518	0.0001
BD	7.1451e-05	0.0499833	0.960136	7.12683e-05	0.0143	7.1e-05	0.0292
BD1	0.000123121	0.141984	0.887093	0.000125151	0.004	0.000120504	0.0025
BD2	7.26408e-06	0.386998	0.698758	9.84619e-06	0.4068	5.36032e-06	0.5121
MDD	0.00136744	0.0893513	0.928803	0.00137315	0.0001	0.00136654	0.0001
ASD	0.000866067	4.54598	5.47243e-06	0.000264032	0.0002	0.00175889	0.0001
Sex-combined_pvalue interaction p-value;Sex-combined_zscore interaction zscore

## Sheet: Table S4
Table S4. The sex-specific imaging-derived phenotypes (IDPs ) were associated with psychiatric disorders in UK Biobank dataset.
SCZ								BD				MDD
Male				Female				Female				Female
Field ID	ROI	FDR	Ref_PMID	Field ID	ROI	FDR	Ref_PMID	Field ID	ROI	FDR	Ref_PMID	Field ID	ROI	FDR	Ref_PMID
25524	Corticospinal tract R	0.028		25839	Cingulate gyrus anterior division right	0.049	31164006, 28754120	25082	Posterior corona radiata R	0.046	24199669;20926068	25058	Genu of corpus callosum	0.048	25891219
ICA component_61				25056	Middle cerebellar peduncle		16035194	25090	Cingulum (cingulate gyrus) R		23628983;24199669	25059	Body of corpus callosum		30849644
ICA component_103				25068	Superior cerebellar peduncle R		16844275	25108	Splenium of corpus callosum		24199669	25072	Anterior limb of internal capsule R		23389692
ICA component_109				25069	Superior cerebellar peduncle L		16844275	25134	Sagittal stratum		26947335	25073	Anterior limb of internal capsule L		30690418
ICA component_130				25070	Cerebral peduncle R			25149	Uncinate fasciculus L		27914246	25074	Posterior limb of internal capsule R		30849644
ICA component_132				25076	Retrolenticular part of internal capsule R		26151103	25525	Forceps major			25078	Anterior corona radiata R		25451398
ICA component_149				25088	External capsule R			25528	Inferior fronto-occipital fasciculus R			25079	Anterior corona radiata L		22576724
ICA component_184				25090	Cingulum (cingulate gyrus) R		33139736	25529	Inferior longitudinal fasciculus L		23070746	25090	Cingulum cingulate gyrus R		22386005
ICA component_185				25091	Cingulum (cingulate gyrus) L		33139736	25530	Inferior longitudinal fasciculus R		23070746	25098	Superior frontooccipital fasciculus R
				25096	Superior longitudinal fasciculus R		17720147	25540	Uncinate fasciculus L		27914246	25106	Genu of corpus callosum		25891219
				25097	Superior longitudinal fasciculus L		17720147	25541	Uncinate fasciculus R		27914246	25107	Body of corpus callosum		30849644
				25098	Superior fronto-occipital fasciculus R			ICA component_83				25120	Anterior limb of internal capsule R		23389692
				25493	Cingulum (cingulate gyrus) R		33139736	ICA component_137				25126	Anterior corona radiata R		25451398
				25501	Inferior fronto-occipital fasciculus R		24565363	ICA component_176				25127	Anterior corona radiata L		22576724
				ICA component_11								25128	Superior corona radiata R		31471575
				ICA component_16								25129	Superior corona radiata L		31471575
				ICA component_24								25144	Superior longitudinal fasciculus R		30849644
				ICA component_36								25145	Superior longitudinal fasciculus L		25065445
				ICA component_55								25146	Superior frontooccipital fasciculus R
				ICA component_66								25518	Anterior thalamic radiation right
				ICA component_68								25526	Forceps minor
				ICA component_69								25536	Superior longitudinal fasciculus L		25065445
				ICA component_83								25539	Superior thalamic radiation R
				ICA component_90								ICA component_83
				ICA component_91								ICA component_104
				ICA component_123								ICA component_202
				ICA component_136
				ICA component_137
				ICA component_142
				ICA component_161
				ICA component_175
				ICA component_189
				ICA component_191
				ICA component_199
				ICA component_206

## Sheet: Table S5
Table S5. The brain ROI overlaps between ABCD and UKB.
UKB		ABCD
Volume of brain grey + white matter	25010	smri_vol_scs_wholeb
Volume of thalamus left	25011	smri_vol_scs_tplh
Volume of thalamus right	25012	smri_vol_scs_tprh
Volume of caudate left	25013	smri_vol_scs_caudatelh
Volume of caudate right	25014	smri_vol_scs_caudaterh
Volume of putamen left	25015	smri_vol_scs_putamenlh
Volume of putamen right	25016	smri_vol_scs_putamenrh
Volume of pallidum left	25017	smri_vol_scs_pallidumlh
Volume of pallidum right	25018	smri_vol_scs_pallidumrh
Volume of hippocampus left	25019	smri_vol_scs_hpuslh
Volume of hippocampus right	25020	smri_vol_scs_hpusrh
Volume of amygdala left	25021	smri_vol_scs_amygdalalh
Volume of amygdala right	25022	smri_vol_scs_amygdalarh
Volume of accumbens left	25023	smri_vol_scs_aal
Volume of accumbens right	25024	smri_vol_scs_aar
Volume of grey matter in frontal pole left	25782	smri_vol_cdk_frpolelh
Volume of grey matter in frontal pole right	25783	smri_vol_cdk_frpolerh
Volume of grey matter in insular cortex right	25785	smri_vol_cdk_insularh
Volume of grey matter in superior frontal gyrus left	25786	smri_vol_cdk_sufrlh
Volume of grey matter in superior frontal gyrus right	25787	smri_vol_cdk_sufrrh
Volume of grey matter in precentral gyrus left	25794	smri_vol_cdk_precnlh
Volume of grey matter in precentral gyrus right	25795	smri_vol_cdk_precnrh
Volume of grey matter in temporal pole left	25796	smri_vol_cdk_tmpolelh
Volume of grey matter in temporal pole right	25797	smri_vol_cdk_tmpolerh
Volume of grey matter in postcentral gyrus left	25814	smri_vol_cdk_postcnlh
Volume of grey matter in postcentral gyrus right	25815	smri_vol_cdk_postcnrh
Volume of grey matter in cingulate gyrus posterior division left	25840	smri_vol_cdk_ptcatelh
Volume of grey matter in cingulate gyrus posterior division right	25841	smri_vol_cdk_ptcaterh
Volume of grey matter in lingual gyrus left	25852	smri_vol_cdk_linguallh
Volume of grey matter in lingual gyrus right	25853	smri_vol_cdk_lingualrh
Volume of grey matter in thalamus left	25878	smri_vol_scs_tplh
Volume of grey matter in thalamus right	25879	smri_vol_scs_tprh
Volume of grey matter in caudate left	25880	smri_vol_scs_caudatelh
Volume of grey matter in caudate right	25881	smri_vol_scs_caudaterh
Volume of grey matter in putamen left	25882	smri_vol_scs_putamenlh
Volume of grey matter in putamen right	25883	smri_vol_scs_putamenrh
Volume of grey matter in pallidum left	25884	smri_vol_scs_pallidumlh
Volume of grey matter in pallidum right	25885	smri_vol_scs_pallidumrh
Volume of grey matter in hippocampus left	25886	smri_vol_scs_hpuslh
Volume of grey matter in hippocampus right	25887	smri_vol_scs_hpusrh
Volume of grey matter in amygdala left	25888	smri_vol_scs_amygdalalh
Volume of grey matter in amygdala right	25889	smri_vol_scs_amygdalarh
Volume of grey matter in brainstem	25892	smri_vol_scs_bstem

## Sheet: Table S6
Table S6. Mediation analysis.
IDPs ID	ab		c’		R^2(ab)	R^2(c')
	Male	Female	Male	Female
25524	-	Zero	-	-	M > F	M < F
ICA component_61	Zero	Zero	-	-		M < F
ICA component_103	Zero	Zero	-	-		M < F
ICA component_109	-	-	-	-	NS	M < F
ICA component_130	Zero	Zero	-	-		M < F
ICA component_132	Zero	Zero	-	-		M < F
ICA component_149	-	Zero	-	-	M > F	M < F
ICA component_184	Zero	Zero	-	-		M < F
ICA component_185	Zero	-	-	-	M < F	M < F
25839	Zero	Zero	-	-		M < F
25056	Zero	-	-	-	M < F	M < F
25068	Zero	-	-	-	M < F	M < F
25069	Zero	-	-	-	M < F	M < F
25070	Zero	-	-	-	M < F	M < F
25076	Zero	-	-	-	M < F	M < F
25088	Zero	-	-	-	M < F	M < F
25090	-	Zero	-	-	M > F	M < F
25091	Zero	-	-	-	M < F	M < F
25096	Zero	-	-	-	M < F	M < F
25097	-	-	-	-	M < F	M < F
25098	-	-	-	-	NS	M < F
25493	Zero	Zero	-	-		M < F
25501	Zero	-	-	-	M < F	M < F
ICA component_11	Zero	+	-	-	M < F	M < F
ICA component_16	+	+	-	-	NS	M < F
ICA component_24	Zero	Zero	-	-		M < F
ICA component_36	Zero	Zero	-	-		M < F
ICA component_55	Zero	-	-	-	M < F	M < F
ICA component_66	Zero	Zero	-	-		M < F
ICA component_68	Zero	Zero	-	-		M < F
ICA component_69	Zero	+	-	-	M < F	M < F
ICA component_83	Zero	Zero	-	-		M < F
ICA component_90	Zero	-	-	-	M < F	M < F
ICA component_91	Zero	Zero	-	-		M < F
ICA component_123	Zero	-	-	-	M < F	M < F
ICA component_136	Zero	Zero	-	-		M < F
ICA component_137	-	-	-	-	M < F	M < F
ICA component_142	Zero	Zero	-	-		M < F
ICA component_161	Zero	Zero	-	-		M < F
ICA component_175	Zero	Zero	-	-		M < F
ICA component_189	Zero	Zero	-	-		M < F
ICA component_191	+	+	-	-	NS	M < F
ICA component_199	Zero	Zero	-	-		M < F
ICA component_206	Zero	Zero	-	-		M < F
ab the third variable effect, c’ direct effect, F female, M male, - negative, + positive, Zero NS nonsignificant.

## Sheet: Table S7
Table S7. The R-square and rank ratio of 44 sex-specific IDPs in of the discovery and replication sets.
IDPs	Cohort	Ratio	R-square	Cohort	Ratio	R-square
f.25524.2.0	Discovery_M_rank	0.0004	0.00122541	Discovery_F_rank	0.0338	0.00040011
X25752_61	Discovery_M_rank	0.0001	0.00131049	Discovery_F_rank	0.0036	0.000775143
X25752_103	Discovery_M_rank	0.0003	0.00146334	Discovery_F_rank	0.0216	0.000476666
X25752_109	Discovery_M_rank	0.0001	0.00191495	Discovery_F_rank	0.0007	0.000971899
X25752_130	Discovery_M_rank	0.0001	0.00178846	Discovery_F_rank	0.0612	0.000311207
X25752_132	Discovery_M_rank	0.0005	0.00116157	Discovery_F_rank	0.2067	0.000142922
X25752_149	Discovery_M_rank	0.0001	0.00186176	Discovery_F_rank	0.4082	5.95308e-05
X25752_184	Discovery_M_rank	0.0002	0.00137429	Discovery_F_rank	0.0031	0.00084038
X25752_185	Discovery_M_rank	0.0001	0.00234272	Discovery_F_rank	0.0012	0.000900625
f.25839.2.0	Discovery_M_rank	0.2059	0.000128228	Discovery_F_rank	0.002	0.000743075
f.25056.2.0	Discovery_M_rank	0.9836	3.71495e-08	Discovery_F_rank	0.0017	0.000758488
f.25068.2.0	Discovery_M_rank	0.4275	5.99225e-05	Discovery_F_rank	0.0008	0.000965984
f.25069.2.0	Discovery_M_rank	0.1388	0.000209381	Discovery_F_rank	0.0021	0.000850969
f.25070.2.0	Discovery_M_rank	0.194	0.000150757	Discovery_F_rank	0.0005	0.00101329
f.25076.2.0	Discovery_M_rank	0.2577	0.000119474	Discovery_F_rank	0.0009	0.000968983
f.25088.2.0	Discovery_M_rank	0.1712	0.000156902	Discovery_F_rank	0.0018	0.000739361
f.25090.2.0	Discovery_M_rank	0.0248	0.000456437	Discovery_F_rank	0.0002	0.00121481
f.25091.2.0	Discovery_M_rank	0.1591	0.000181831	Discovery_F_rank	0.0015	0.00079768
f.25096.2.0	Discovery_M_rank	0.1931	0.000160354	Discovery_F_rank	0.0005	0.0010685
f.25097.2.0	Discovery_M_rank	0.029	0.000456048	Discovery_F_rank	0.0004	0.00104828
f.25098.2.0	Discovery_M_rank	0.0124	0.000554886	Discovery_F_rank	0.0014	0.000847118
f.25493.2.0	Discovery_M_rank	0.1058	0.000246553	Discovery_F_rank	0.0002	0.00137413
f.25501.2.0	Discovery_M_rank	0.1977	0.000148791	Discovery_F_rank	0.0029	0.000724623
X25752_11	Discovery_M_rank	0.0049	0.000768241	Discovery_F_rank	0.0009	0.00121105
X25752_16	Discovery_M_rank	0.0074	0.00070858	Discovery_F_rank	0.0012	0.000911475
X25752_24	Discovery_M_rank	0.0049	0.000722484	Discovery_F_rank	0.0002	0.00138858
X25752_36	Discovery_M_rank	0.3069	9.86227e-05	Discovery_F_rank	0.0029	0.000784509
X25752_55	Discovery_M_rank	0.0248	0.000471632	Discovery_F_rank	0.0013	0.000895632
X25752_66	Discovery_M_rank	0.0112	0.000637675	Discovery_F_rank	0.0011	0.00093828
X25752_68	Discovery_M_rank	0.0534	0.000369062	Discovery_F_rank	0.001	0.000953586
X25752_69	Discovery_M_rank	0.0725	0.00032047	Discovery_F_rank	0.0028	0.000779539
X25752_83	Discovery_M_rank	0.5023	4.37053e-05	Discovery_F_rank	0.0004	0.00118749
X25752_90	Discovery_M_rank	0.0662	0.000325143	Discovery_F_rank	0.0006	0.000921665
X25752_91	Discovery_M_rank	0.3182	9.73706e-05	Discovery_F_rank	0.0016	0.000870731
X25752_123	Discovery_M_rank	0.2589	0.000127638	Discovery_F_rank	0.0017	0.000836887
X25752_136	Discovery_M_rank	0.1981	0.000161917	Discovery_F_rank	0.0053	0.000717808
X25752_137	Discovery_M_rank	0.0052	0.00077209	Discovery_F_rank	0.0008	0.000903696
X25752_142	Discovery_M_rank	0.1602	0.000190553	Discovery_F_rank	0.0009	0.000982358
X25752_161	Discovery_M_rank	0.0333	0.000427138	Discovery_F_rank	0.0009	0.000975589
X25752_175	Discovery_M_rank	0.0924	0.000278321	Discovery_F_rank	0.0039	0.000711355
X25752_189	Discovery_M_rank	0.0513	0.000369646	Discovery_F_rank	0.0004	0.00125641
X25752_191	Discovery_M_rank	0.0001	0.00206689	Discovery_F_rank	0.0001	0.00330496
X25752_199	Discovery_M_rank	0.4915	4.62844e-05	Discovery_F_rank	0.0021	0.000854365
X25752_206	Discovery_M_rank	0.2497	0.000127716	Discovery_F_rank	0.0001	0.00124051
f.25524.2.0	Replication_M_rank	0.5311	6.8606e-05	Replication_F_rank	0.8755	5.35565e-06
X25752_61	Replication_M_rank	0.0179	0.00102276	Replication_F_rank	0.0005	0.00276207
X25752_103	Replication_M_rank	0.0787	0.000564289	Replication_F_rank	0.7657	1.82389e-05
X25752_109	Replication_M_rank	0.4162	0.000121884	Replication_F_rank	0.6821	3.45834e-05
X25752_130	Replication_M_rank	0.0753	0.000557498	Replication_F_rank	0.0036	0.00184308
X25752_132	Replication_M_rank	0.5963	5.11072e-05	Replication_F_rank	0.2383	0.000302345
X25752_149	Replication_M_rank	0.0068	0.00130103	Replication_F_rank	0.9087	2.78472e-06
X25752_184	Replication_M_rank	0.0064	0.00131935	Replication_F_rank	0.0678	0.000677094
X25752_185	Replication_M_rank	0.0807	0.000559258	Replication_F_rank	0.6864	3.44964e-05
f.25839.2.0	Replication_M_rank	0.9116	1.83409e-06	Replication_F_rank	0.2287	0.000262566
f.25056.2.0	Replication_M_rank	0.3788	0.000125424	Replication_F_rank	0.1025	0.000538162
f.25068.2.0	Replication_M_rank	0.7118	2.5627e-05	Replication_F_rank	0.4236	0.000136701
f.25069.2.0	Replication_M_rank	0.7045	2.5716e-05	Replication_F_rank	0.2018	0.000346545
f.25070.2.0	Replication_M_rank	0.7237	1.99253e-05	Replication_F_rank	0.4804	0.000103269
f.25076.2.0	Replication_M_rank	0.9412	9.545e-07	Replication_F_rank	0.4826	0.000103617
f.25088.2.0	Replication_M_rank	0.4134	0.000111504	Replication_F_rank	0.0114	0.00117363
f.25090.2.0	Replication_M_rank	0.3337	0.000162409	Replication_F_rank	0.1801	0.000360087
f.25091.2.0	Replication_M_rank	0.7862	1.23565e-05	Replication_F_rank	0.0016	0.00197383
f.25096.2.0	Replication_M_rank	0.7559	1.56483e-05	Replication_F_rank	0.06	0.000713289
f.25097.2.0	Replication_M_rank	0.7822	1.31828e-05	Replication_F_rank	0.4265	0.000131738
f.25098.2.0	Replication_M_rank	0.5108	7.29451e-05	Replication_F_rank	0.535	7.36607e-05
f.25493.2.0	Replication_M_rank	0.3532	0.000146072	Replication_F_rank	0.2912	0.000232796
f.25501.2.0	Replication_M_rank	0.1366	0.000399242	Replication_F_rank	0.1846	0.000343444
X25752_11	Replication_M_rank	0.209	0.000287345	Replication_F_rank	0.2892	0.00024098
X25752_16	Replication_M_rank	0.0556	0.00067819	Replication_F_rank	0.0122	0.00130142
X25752_24	Replication_M_rank	0.1362	0.000397219	Replication_F_rank	0.1849	0.000367223
X25752_36	Replication_M_rank	0.6385	4.07063e-05	Replication_F_rank	0.6892	3.4534e-05
X25752_55	Replication_M_rank	0.2012	0.000295586	Replication_F_rank	0.2117	0.000334389
X25752_66	Replication_M_rank	0.4297	0.000108914	Replication_F_rank	0.1126	0.000534166
X25752_68	Replication_M_rank	0.009	0.00120005	Replication_F_rank	0.1249	0.000514256
X25752_69	Replication_M_rank	0.7759	1.43835e-05	Replication_F_rank	0.0376	0.000923
X25752_83	Replication_M_rank	0.0053	0.00139803	Replication_F_rank	0.7817	1.56085e-05
X25752_90	Replication_M_rank	0.0713	0.000586629	Replication_F_rank	0.5175	8.80376e-05
X25752_91	Replication_M_rank	0.6191	4.54187e-05	Replication_F_rank	0.9924	1.46229e-08
X25752_123	Replication_M_rank	0.0964	0.000501921	Replication_F_rank	0.6369	4.70512e-05
X25752_136	Replication_M_rank	0.9301	1.40337e-06	Replication_F_rank	0.6929	3.38549e-05
X25752_137	Replication_M_rank	0.1145	0.000461231	Replication_F_rank	0.1753	0.000381984
X25752_142	Replication_M_rank	0.9268	1.46981e-06	Replication_F_rank	0.2561	0.00027726
X25752_161	Replication_M_rank	0.6627	3.23052e-05	Replication_F_rank	0.1897	0.000351205
X25752_175	Replication_M_rank	0.5916	5.21466e-05	Replication_F_rank	0.7024	3.02977e-05
X25752_189	Replication_M_rank	0.4748	8.75226e-05	Replication_F_rank	0.3318	0.000199601
X25752_191	Replication_M_rank	0.0001	0.00399792	Replication_F_rank	0.0142	0.00124331
X25752_199	Replication_M_rank	0.3233	0.000175534	Replication_F_rank	0.1049	0.000558879
X25752_206	Replication_M_rank	0.059	0.000640676	Replication_F_rank	0.0344	0.000886394
Ratio The number of ranks of the observed R^2 in 10000 random R^2s divided 10,000. R-square observed R^2
